# Supplementary material for: Video‐Sound Recording Devices Reveal Multiple Drivers of Nocturnal Vocalizations in Tibetan Macaques
Source: Ecol Evol. 2025 Dec 12;15(12):e72587. doi: 10.1002/ece3.72587 (PMC12700726; doi:10.1002/ece3.72587)
Supplement: Supplementary file 1 — Table S1: Variance inflation factor (VIF) values for predictor variables in the GLMM analysis. [file ECE3-15-e72587-s001.xlsx]

## Sheet: Sheet1
Table S1 Variance Inflation Factor (VIF) values for predictor variables in the GLMM analysis
Predictor variable	Rank	Sex	Age	Centrality	Relatives
VIF	3.738	3.544	4.622	2.872	1.604
