# Supplementary material for: Video‐Sound Recording Devices Reveal Multiple Drivers of Nocturnal Vocalizations in Tibetan Macaques
Source: Ecol Evol. 2025 Dec 12;15(12):e72587. doi: 10.1002/ece3.72587 (PMC12700726; doi:10.1002/ece3.72587)
Supplement: Supplementary file 2 — Table S2: Variance inflation factor (VIF) for explanatory variables in the generalized additive model (GAM). [file ECE3-15-e72587-s002.xlsx]

## Sheet: Sheet1
Table S2 Variance Inflation Factor (VIF) for explanatory variables in the Generalized Additive Model (GAM)
Predictor variable	VIF
Temperature	1.69
Humidity	1.53
Precipitation	1.27
Zonal wind	1.94
Meridional wind	2.12
Surface wind speed	1.8
Wind direction	1.99
Surface horizontal radiation	1.06
